# Supplementary material for: Four Mitochondrial Genomes of Buprestinae (Coleoptera: Buprestidae) and Phylogenetic Analyses
Source: Genes (Basel). 2025 Jul 16;16(7):828. doi: 10.3390/genes16070828 (PMC12296024; doi:10.3390/genes16070828)
Supplement: Supplementary file 1 [file genes-16-00828-s001.zip]

Archive with 1 entries (1 files):
- genes-3700039-Supplementary.pdf
